# Supplementary material for: Digital Health Technology Adoption Readiness Among Doctoral Nursing Students in Saudi Arabia: An Exploratory Qualitative Study
Source: Healthcare (Basel). 2026 Jun 5;14(11):1594. doi: 10.3390/healthcare14111594 (PMC13256542; doi:10.3390/healthcare14111594)
Supplement: Supplementary file 1 [file healthcare-14-01594-s001.zip]

Archive with 2 entries (2 files):
- Supplementary File S1.pdf
- Supplementary File S2-Interview Guide UTAUT2 Mapping.pdf
